# Supplementary material for: Comparison of clinical features and 3-month treatment response among three different choroidal thickness groups in polypoidal choroidal vasculopathy
Source: PLoS One. 2017 Sep 8;12(9):e0184058. doi: 10.1371/journal.pone.0184058 (PMC5590886; doi:10.1371/journal.pone.0184058)
Supplement: S1 Appendix — (XLSX) [file pone.0184058.s002.xlsx]

## Sheet: characteristics
case number	S.E	hyper(ICG)	SFCT	BCVA	logMAR	central retinal thickness	tigroid fundus	group
1	1.75	0	263	0.6	0.221849	419	0	2
2	-1	1	333	0.3	0.522879	430	0	2
3	-2	1	139	0.3	0.522879	298	1	2
4	1.13	1	283	0.6	0.221849	262	0	2
5	0.75	0	145	0.2	0.69897	239	1	2
6	-1.25	0	221	0.2	0.69897	397	1	2
7	-0.38	1	395	0.6	0.221849	437	0	2
8	-0.25	1	317	0.4	0.39794	787	0	2
9	0.13	1	341	0.2	0.69897	644	0	2
10	-0.38	0	193	0.7	0.154902	242	1	2
11	-0.75	1	129	0.1	1	626	1	1
12	1.75	1	368	0.3	0.522879	455	0	2
13	-0.5	0	136	0.2	0.69897	904	1	1
14	0.5	1	588	0.1	1	568	0	3
15	-1	1	105	0.04	1.39794	561	1	1
16	0.25	1	484	0.6	0.221849	606	0	3
17	2.13	0	170	0.1	1	418	1	2
18	-0.75	0	182	0.3	0.522879	279	1	2
19	-2.13	1	256	0.7	0.154902	269	1	2
20	0.38	0	178	0.4	0.39794	376	0	2
21	-0.88	1	105	0.6	0.221849	343	1	1
22	2	1	232	0.2	0.69897	237	0	2
23	2.25	1	498	0.15	0.823909	529	0	3
24	1.5	1	372	0.06	1.22185	938	0	2
25	2.63	1	121	0.01	2	984	1	1
26	0.88	1	139	0.2	0.69897	478	1	2
27	1.5	1	65	0.1	1	921	1	1
28	3.5	1	261	0.03	1.52288	532	0	2
29	3.25	0	145	0.2	0.69897	648	1	2
30	0.63	1	341	0.3	0.522879	324	0	2
31	-0.38	1	414	1	0	369	0	3
32	1	0	137	0.1	1	228	1	2
33	0.75	0	194	0.2	0.69897	375	0	2
34	-0.5	1	178	1	0	356	0	2
35	0.38	1	359	0.9	0.0457575	262	0	2
36	-1	0	515	0.6	0.221849	280	0	3
37	1	0	145	0.2	0.69897	313	1	2
38	0.63	1	389	0.1	1	200	0	2
39	-0.63	1	146	0.15	0.823909	633	1	2
40	-0.25	1	146	0.2	0.69897	785	1	2
41	-1	0	129	0.5	0.30103	415	1	1
42	-0.25	0	60	0.4	0.39794	419	1	1
43	0.13	1	193	0.4	0.39794	286	0	2
44	1.38	1	343	1	0	234	0	2
45	0.75	1	436	0.1	1	219	0	3
46	-0.13	1	537	0.7	0.154902	298	0	3
47	1	1	416	0.7	0.154902	873	0	3
48	-0.13	1	93	0.4	0.39794	376	1	1
49	0.13	1	108	0.1	1	311	1	1
50	0.13	1	142	0.4	0.39794	271	1	2
51	3.25	0	146	0.5	0.30103	469	1	2
52	0.5	1	188	0.8	0.09691	349	1	2
53	1.75	1	225	0.3	0.522879	369	1	2
54	-0.5	1	252	0.3	0.522879	323	0	2
55	0.88	1	290	0.15	0.823909	282	0	2
56	1.25	1	325	0.5	0.30103	278	0	2
57	3.5	1	379	0.4	0.39794	234	0	2
58	0.5	1	383	0.6	0.221849	430	0	2
59	-0.38	1	453	0.625	0.20412	491	0	3
60	1.25	1	484	0.3	0.522879	318	0	3
61	0.5	1	287	0.2	0.69897	292	1	2
62	-1	1	300	0.3	0.522879	301	0	2
63	1.13	1	602	0.3	0.522879	565	0	3
64	2	1	403	0.4	0.39794	338	0	2
65	0.38	1	270	0.5	0.30103	630	1	2
66	-1	1	248	0.5	0.30103	462	0	2
67	0.25	1	174	0.5	0.30103	566	1	2
68	0.75	0	114	0.3	0.522879	435	1	1
69	0.38	1	496	0.2	0.69897	590	0	3
70	-0.25	0	128	0.15	0.823909	350	1	1
71	2.5	1	314	0.6	0.221849	318	0	2
72	0.75	1	525	0.7	0.154902	214	0	3
73	-0.38	1	372	0.7	0.154902	201	0	2
74	-0.13	1	302	0.625	0.20412	351	0	2
75	1	1	191	0.4	0.39794	448	1	2
76	-0.13	0	140	0.04	1.39794	1183	1	2
77	2.5	1	350	0.2	0.69897	239	0	2
78	0.88	1	279	0.625	0.20412	496	0	2

## Sheet: Treatment
hyper(ICG)	SFCT1	CRT 1	BCVA 1	logMAR 1	SFCT 3	CRT 3	BCVA 3	logMAR 3	group
0	263	419	0.6	0.221849	252	261	0.5	0.30103	2
1	333	430	0.3	0.522879	317	229	0.6	0.221849	2
1	139	298	0.3	0.522879	108	281	0.3	0.522879	2
1	283	262	0.6	0.221849	213	220	0.6	0.221849	2
0	145	239	0.2	0.69897	145	233	0.2	0.69897	2
0	221	397	0.2	0.69897	160	258	0.6	0.221849	2
1	395	437	0.6	0.221849	341	249	0.8	0.09691	2
1	317	787	0.4	0.39794	316	251	0.3	0.522879	2
1	341	644	0.2	0.69897	339	536	0.15	0.823909	2
0	193	242	0.7	0.154902	181	241	1	0	2
1	129	626	0.1	1	118	249	0.09	1.04576	1
1	368	455	0.3	0.522879	306	349	0.4	0.39794	2
0	136	904	0.2	0.69897	124	217	0.3	0.522879	1
1	588	568	0.1	1	561	196	0.3	0.522879	3
1	105	561	0.04	1.39794	93	298	0.04	1.39794	1
1	484	606	0.6	0.221849	468	428	1	0	3
0	170	418	0.1	1	155	267	0.6	0.221849	2
0	182	341	0.3	0.522879	181	236	0.3	0.522879	2
1	256	269	0.7	0.154902	213	276	1	0	2
0	178	376	0.4	0.39794	167	398	0.6	0.221849	2
1	105	343	0.6	0.221849	95	372	0.3	0.522879	1
1	232	437	0.2	0.69897	217	204	0.8	0.09691	2
1	498	529	0.15	0.823909	488	276	0.7	0.154902	3
1	372	938	0.06	1.22185	330	632	0.01	2	2
1	121	984	0.01	2	107	205	0.05	1.30103	1
1	139	478	0.2	0.69897	137	311	0.4	0.39794	2
1	65	921	0.1	1	64	695	0.2	0.69897	1
1	261	532	0.03	1.52288	261	314	0.04	1.39794	2
0	145	648	0.2	0.69897	143	490	0.3	0.522879	2
1	341	324	0.3	0.522879	317	256	0.4	0.39794	2
1	414	369	1	0	380	275	1	0	3
0	137	333	0.1	1	137	214	0.2	0.69897	2
0	194	375	0.2	0.69897	194	258	0.2	0.69897	2
1	178	356	1	0	163	272	1	0	2
1	359	262	0.9	0.0457575	287	251	0.8	0.09691	2
0	515	280	0.6	0.221849	454	281	0.7	0.154902	3
0	145	313	0.2	0.69897	145	246	0.4	0.39794	2
1	389	200	0.1	1	351	178	0.2	0.69897	2
1	146	633	0.15	0.823909	145	182	0.5	0.30103	2
1	146	785	0.2	0.69897	146	303	0.15	0.823909	2
0	129	415	0.5	0.30103	124	383	0.5	0.30103	1
0	60	419	0.4	0.39794	58	262	0.3	0.522879	1
1	193	354	0.4	0.39794	186	234	1	0	2
1	343	234	1	0	298	242	1	0	2
1	436	237	0.1	1	417	171	0.5	0.30103	3
1	537	298	0.7	0.154902	517	254	0.7	0.154902	3
